# Supplementary material for: Photocatalytic Phenylmethylamine Coupling Reaction of Organic–Inorganic Composites Based on Benzothiophene Polymers and TiO2
Source: Nanomaterials (Basel). 2026 Mar 19;16(6):372. doi: 10.3390/nano16060372 (PMC13029632; doi:10.3390/nano16060372)
Supplement: Supplementary file 1 [file nanomaterials-16-00372-s001.zip]

Archive with 1 entries (1 files):
- nanomaterials-4197918-supplementary.pdf
